# Supplementary material for: Pancreatic Metastases from Cervical Squamous Cell Carcinoma: Systematic Review of the Literature and Case Report
Source: Biomedicines. 2025 Nov 5;13(11):2713. doi: 10.3390/biomedicines13112713 (PMC12650518; doi:10.3390/biomedicines13112713)
Supplement: Supplementary file 1 [file biomedicines-13-02713-s001.zip]

Archive with 1 entries (1 files):
- biomedicines-3891008-SM.pdf
